# Supplementary material for: Chemokine CXCL10 Modulates the Tumor Microenvironment of Fibrosis-Associated Hepatocellular Carcinoma
Source: Int J Mol Sci. 2022 Jul 23;23(15):8112. doi: 10.3390/ijms23158112 (PMC9329882; doi:10.3390/ijms23158112)
Supplement: Supplementary file 1 [file ijms-23-08112-s001.zip]

Archive with 1 entries (1 files):
- ijms-1764906-supplementary.pdf
